# Supplementary material for: Close-Range Tracking of Underwater Vehicles Using Light Beacons
Source: Sensors (Basel). 2016 Mar 25;16(4):429. doi: 10.3390/s16040429 (PMC4850943; doi:10.3390/s16040429)
Supplement: Supplementary file 1 [file sensors-16-00429-s001.zip]

Archive with 1 entries (1 files):
- sensors-16-00429-supplementary.mp4
